# Supplementary material for: Insight into Oily Sludge Treatment by High-Temperature Bioaugmentation: Petroleum Components Degradation and Microbial Community Regulation
Source: Microorganisms. 2026 Jul 3;14(7):1470. doi: 10.3390/microorganisms14071470 (PMC13414408; doi:10.3390/microorganisms14071470)
Supplement: Supplementary file 1 [file microorganisms-14-01470-s001.zip]

Archive with 1 entries (1 files):
- microorganisms-4367466-supplementary.pdf
